# Supplementary material for: A Multicenter Pilot Randomized Trial of a Lifestyle Intervention to Prevent Type 2 Diabetes in High-Risk Individuals
Source: Nutrients. 2025 Jul 31;17(15):2518. doi: 10.3390/nu17152518 (PMC12348132; doi:10.3390/nu17152518)
Supplement: Supplementary file 1 [file nutrients-17-02518-s001.zip]

Archive with 1 entries (1 files):
- nutrients-3755113-supplementary.pdf
